# Supplementary material for: Dataset of reaching behavior for reward in social situations in mice
Source: Data Brief. 2021 Jan 30;35:106773. doi: 10.1016/j.dib.2021.106773 (PMC7890110; doi:10.1016/j.dib.2021.106773)
Supplement: Supplementary file 1 [file mmc1.xlsx]

## Sheet: ex1_success reaching
ID	Session	Trial1	Trial2	Trial3	Trial4	Trial5	Trial6	Trial7	Trial8	Trial9	Trial10	Trial11	Trial12	Trial13	Trial14	Trial15	Trial16	Trial17	Trial18	Trial19	Trial20	Total	Rate
mouse1	3																					0	0
mouse2	3		1																			1	0.05
mouse3	3		1					1	1													3	0.15
mouse4	3		1	1	1		1		1	1	1	1										8	0.4
mouse5	3				1		1	1		1		1										5	0.25
mouse6	3			1	1	1	1	1	1	1	1	1		1	1	1	1					13	0.65
mouse7	3		1				1	1	1	1			1	1		1	1					9	0.45
mouse8	3		1		1		1		1													4	0.2
mouse9	3		1	1	1			1	1	1	1		1	1	1	1	1	1				13	0.65
mouse10	3	1		1	1	1	1	1				1	1		1	1	1	1				12	0.6
mouse11	3	1			1	1	1				1	1	1	1			1	1				10	0.5
mouse12	3	1	1	1	1	1	1	1	1	1	1	1	1	1	1	1						15	0.75
mouse13	3	1		1	1	1		1	1	1	1	1	1	1	1		1	1				14	0.7
mouse14	3			1	1	1	1		1	1			1	1	1	1		1	1	1		13	0.65
mouse15	3	1		1	1	1		1	1		1	1	1	1		1	1	1	1		1	15	0.75
mouse16	3			1	1	1	1	1		1	1	1	1	1	1	1	1	1	1	1		16	0.8
mouse1	4																					0	0
mouse2	4		1		1	1		1	1	1												6	0.3
mouse3	4			1	1	1	1	1	1	1	1	1										9	0.45
mouse4	4	1	1	1	1	1	1		1													7	0.35
mouse5	4		1	1		1	1	1	1													6	0.3
mouse6	4	1	1	1	1	1	1	1	1				1	1								10	0.5
mouse7	4			1		1						1										3	0.15
mouse8	4	1				1			1		1											4	0.2
mouse9	4	1	1			1	1	1	1		1			1	1	1	1	1	1	1		14	0.7
mouse10	4	1	1			1	1	1		1	1	1	1				1	1	1			12	0.6
mouse11	4	1	1			1	1		1	1	1		1	1	1	1	1	1	1	1	1	16	0.8
mouse12	4	1	1	1	1	1	1	1	1	1		1	1	1	1	1	1	1	1	1	1	19	0.95
mouse13	4	1	1	1	1			1			1	1	1	1	1	1	1	1	1		1	15	0.75
mouse14	4	1	1	1	1		1		1	1	1			1		1	1	1	1	1	1	15	0.75
mouse15	4		1	1	1	1	1		1	1			1		1		1	1	1		1	13	0.65
mouse16	4	1		1	1	1	1	1	1	1	1	1	1	1		1	1	1	1			16	0.8
mouse1	5				1	1	1		1			1										5	0.25
mouse2	5		1		1	1		1														4	0.2
mouse3	5	1	1	1		1	1	1	1	1	1											9	0.45
mouse4	5		1	1		1		1	1		1		1		1	1						9	0.45
mouse5	5	1	1	1	1	1	1	1	1	1	1											10	0.5
mouse6	5		1	1				1	1	1		1	1		1	1						9	0.45
mouse7	5		1	1	1				1			1	1	1							1	8	0.4
mouse8	5		1			1				1	1		1			1	1					7	0.35
mouse9	5	1	1	1	1	1	1	1	1	1		1			1	1		1	1	1	1	16	0.8
mouse10	5	1	1	1	1	1	1	1	1	1	1		1	1	1		1	1	1	1	1	18	0.9
mouse11	5	1			1	1		1	1			1	1	1	1	1	1	1	1	1	1	15	0.75
mouse12	5	1	1	1	1	1		1	1	1	1	1		1	1	1	1	1		1		16	0.8
mouse13	5	1	1	1	1	1	1	1		1	1		1	1	1	1	1	1	1	1	1	18	0.9
mouse14	5	1	1	1	1	1		1		1	1	1	1	1	1	1	1		1	1	1	17	0.85
mouse15	5	1	1	1	1	1	1	1	1	1	1	1	1			1	1	1	1			16	0.8
mouse16	5	1	1	1		1	1	1	1	1	1	1	1	1	1	1	1	1	1		1	18	0.9
mouse1	6		1	1	1	1		1	1	1												7	0.35
mouse2	6			1		1	1	1	1			1	1		1		1		1	1		11	0.55
mouse3	6	1	1	1	1	1	1	1	1	1												9	0.45
mouse4	6		1				1	1	1	1	1			1		1	1	1	1	1		12	0.6
mouse5	6	1	1	1	1	1		1	1	1	1	1		1	1	1	1		1			15	0.75
mouse6	6		1	1	1	1	1	1	1	1	1	1	1		1	1	1	1	1	1	1	18	0.9
mouse7	6		1	1	1		1	1	1		1	1	1	1	1	1	1	1	1	1	1	17	0.85
mouse8	6	1				1			1			1	1	1	1	1		1				9	0.45
mouse9	6	1	1			1	1			1	1		1	1	1	1	1	1		1	1	14	0.7
mouse10	6	1	1	1	1	1		1			1	1	1	1	1	1			1	1	1	15	0.75
mouse11	6	1	1	1	1	1	1	1	1	1							1	1	1	1	1	14	0.7
mouse12	6	1	1		1	1	1	1	1	1	1	1	1	1	1		1		1	1		16	0.8
mouse13	6	1	1	1		1	1		1	1	1	1	1	1	1	1	1	1		1	1	17	0.85
mouse14	6	1	1		1		1	1	1	1	1	1	1	1	1		1	1	1	1		16	0.8
mouse15	6	1	1	1	1		1	1	1	1	1		1	1	1	1	1	1	1	1	1	18	0.9
mouse16	6	1	1	1	1	1	1	1	1	1	1		1	1	1	1	1	1	1	1		18	0.9
mouse1	7	1	1			1		1	1	1		1	1	1	1	1	1	1		1	1	15	0.75
mouse2	7		1		1	1	1		1	1	1	1	1	1	1	1		1	1			14	0.7
mouse3	7	1	1	1	1	1		1		1	1	1	1	1	1	1	1	1	1	1	1	18	0.9
mouse4	7	1		1	1	1	1		1		1	1	1	1		1		1	1		1	14	0.7
mouse5	7			1			1	1	1		1	1	1	1	1		1	1		1	1	13	0.65
mouse6	7	1	1		1	1	1	1	1	1		1	1	1	1	1	1		1	1		16	0.8
mouse7	7	1	1	1		1			1	1	1		1	1		1	1	1	1	1	1	15	0.75
mouse8	7	1		1	1	1	1	1		1	1		1	1	1	1		1			1	14	0.7
mouse9	7	1		1		1			1		1	1	1	1	1	1	1	1	1	1	1	15	0.75
mouse10	7	1	1	1		1	1	1		1					1	1	1	1	1	1	1	14	0.7
mouse11	7		1	1	1	1			1	1	1	1		1	1	1		1	1	1	1	15	0.75
mouse12	7	1	1	1	1	1	1	1		1		1	1	1	1	1	1	1	1	1	1	18	0.9
mouse13	7	1	1	1		1	1		1	1	1	1	1		1	1	1	1	1			15	0.75
mouse14	7	1	1	1	1	1	1	1	1	1	1	1	1	1	1	1	1	1	1	1	1	20	1
mouse15	7	1	1	1	1	1	1	1	1	1	1	1	1	1						1	1	15	0.75
mouse16	7	1	1	1	1	1			1	1			1	1	1	1	1	1	1	1	1	16	0.8

## Sheet: ex1_spinning time
ID	Condition	Session	Trial1	Trial2	Trial3	Trial4	Trial5	Trial6	Trial7	Trial8	Trial9	Trial10	Trial11	Trial12	Trial13	Trial14	Trial15	Trial16	Trial17	Trial18	Trial19	Trial20	Average
mouse1	Learning	Test	1.5	1.25	1.12	1.31	0.87	2.12	1.18	1.5	0.75	0.75	0.91	1.18	0.87	0.87	0.93	1.12	1	0.85	1.37	1	1.1225
mouse2	Learning	Test	1.56	1.69	1.45	1.43	1.5	1.42	1.18	1.25	1.27	1.25	1.12	1.25	1.12	1	1.06	1.06	0.93	1.31	0.99	1.25	1.2545
mouse3	Learning	Test	1.12	1.31	1.06	1.68	1.12	1.62	1.62	1.56	1.25	1.31	2.25	1.31	1.77	1.27	1.2	1.43	1.31	1.75	1.31	1.68	1.4465
mouse4	Learning	Test	0.87	0.87	0.81	0.75	1.16	1.62	1.18	1.31	0.93	0.93	1.5	1.25	1.65	1.31	1.87	1.12	1.06	1.18	1.43	1.25	1.2025
mouse5	Learning	Test	0.87	1.37	1.12	1.18	1.02	1	1	1	0.93	0.93	1.31	1.81	0.87	0.93	0.93	1	0.81	0.75	1.06	0.75	1.032
mouse6	Learning	Test	0.87	0.99	0.81	0.75	0.93	0.8	0.87	1.06	1.28	0.93	0.87	0.75	0.93	0.87	0.89	0.93	0.87	0.93	1.18	0.89	0.92
mouse7	Learning	Test	1.37	0.93	0.81	0.99	0.95	1.12	1.18	0.75	0.87	0.75	0.93	0.93	0.75	0.68	2	0.75	1	1.31	1.31	1.5	1.044
mouse8	Learning	Test	0.87	0.93	1.06	1.06	1	1.18	0.87	1.78	1.81	1.25	1	1.28	1.28	1.25	1.18	1.12	1.31	1.06	1	0.81	1.155
mouse9	Learning	Test	0.62	0.75	0.68	0.75	0.91	0.87	1.06	1.41	0.93	0.87	0.87	0.81	0.62	0.81	1	0.93	0.87	0.75	0.72	0.81	0.852
mouse10	Learning	Test	0.81	0.81	0.75	0.87	1.25	0.68	0.87	0.93	1	1	1.18	1.25	0.87	0.93	0.62	0.75	0.68	0.68	0.75	0.81	0.8745
mouse11	Learning	Test	0.87	1.25	1.37	1.12	1.25	1.56	1.06	1.43	1.37	1.5	1.31	1.31	1.93	1.31	1.5	1.68	1.12	0.87	1.06	0.87	1.287
mouse12	Learning	Test	0.75	0.81	0.93	1.12	0.87	1.06	1.12	1.12	0.81	1.06	1.18	0.75	0.87	0.81	0.87	1	0.93	0.75	0.81	0.75	0.9185
mouse13	Learning	Test	0.81	1	1.18	1.06	0.87	0.93	1.18	1.18	1.12	0.93	1.06	1.06	1.5	1.18	0.68	1.18	1.12	1.06	1.06	1.31	1.0735
mouse14	Learning	Test	1.45	1.12	1.5	1	1.18	1.56	1.56	1.37	1.18	1.12	1.12	0.93	1.06	1.5	1.43	1.5	1.25	1.18	1.12	1.37	1.275
mouse15	Learning	Test	1.25	1.08	1.37	1.31	1.31	1.12	1.37	1.06	1	0.68	0.75	0.75	1.12	0.93	0.93	0.75	1.12	0.93	0.68	1.31	1.041
mouse16	Learning	Test	0.75	0.75	1	0.75	1	0.87	1	1	0.93	1.12	0.87	1.12	1	1.06	0.87	0.93	0.75	0.87	0.87	0.81	0.916
mouse1	Unlearning	Test	1.43	2	1.62	1.31	1.28	1	1	1.37	1	1.18	1.37	1.31	1.43	1.18	1.5	1.43	0.93	1.12	1.18	1.31	1.2975
mouse2	Unlearning	Test	1	1.18	1.12	1.43	1.31	1.12	1.18	1.12	1.31	1.43	1.5	1.43	1.68	1.87	1.5	1.28	1.12	0.87	1.81	0.91	1.3085
mouse3	Unlearning	Test	0.75	0.93	2.12	1	2.56	1.31	2.06	1.18	1.88	1.81	2.25	1.5	1.5	1.81	1.62	1.25	1.12	1.18	1.37	1.37	1.5285
mouse4	Unlearning	Test	0.75	0.87	1	1.06	1.31	1.56	1.25	1.25	1.25	1.43	1.81	2.43	2.12	2.06	1.62	1.62	1.93	1.56	1.5	0.81	1.4595
mouse5	Unlearning	Test	1	1.06	1.25	1.06	1.18	1.06	1.31	1.25	2.24	1.18	1.12	1.06	1	0.93	1.18	1.28	1.62	1.25	1.31	1.25	1.2295
mouse6	Unlearning	Test	1	0.93	1	1.25	1.25	1.43	1.18	1.87	1.87	1.25	1.12	0.87	0.87	1.31	1.18	1.18	1.37	1.31	1.25	1.12	1.2305
mouse7	Unlearning	Test	0.68	0.87	1.31	1.12	1.06	1.37	1.25	1.18	1	1.37	1.49	1	0.81	2.25	1.43	1.56	1.31	0.87	1.31	1.43	1.2335
mouse8	Unlearning	Test	0.75	0.5	1.31	0.93	1.62	2.25	1	1.75	1.43	1.43	1.18	1.5	1.31	0.81	0.81	1.12	1.31	1.37	1.81	1.06	1.2625
mouse9	Unlearning	Test	1.06	1.25	1.5	1.06	0.87	0.78	1	1.25	1.25	1.31	1.43	0.87	1.18	1.12	2	1	1.31	1.18	1.68	1.37	1.2235
mouse10	Unlearning	Test	1.5	1	1.37	1	1.12	1.12	1.37	1.06	1.12	1.25	1.25	1.25	1.31	1.12	1.5	1.12	1.37	1.06	1	1.31	1.21
mouse11	Unlearning	Test	1.18	2	1.31	1.68	2.68	2.31	1	1.25	1	1.18	1.31	1.37	1.62	1.62	1.5	1.56	1.31	1.18	1.43	1.25	1.487
mouse12	Unlearning	Test	1.18	1.87	0.87	1.06	1.37	1.31	1.25	1.06	1.43	1.12	1.06	1.12	1.06	1	1.18	1.56	1.18	1.81	1.25	1.37	1.2555
mouse13	Unlearning	Test	1.06	0.87	1.2	1.31	2.31	1.43	1.75	2	2.37	1.37	1.37	1.31	1.5	1.56	1.5	1.87	2.18	1.31	2.06	1.75	1.604
mouse14	Unlearning	Test	0.93	1.06	1.18	1.18	1.25	0.87	1.31	1.37	0.81	1.16	1.68	1.31	1.25	1.62	1.5	2.31	1.31	1.56	1.06	1.31	1.3015
mouse15	Unlearning	Test	0.93	0.75	1.12	0.93	1.25	1.12	0.93	1.31	1.12	2.18	1.5	1.06	0.87	1.12	1.12	1.12	1.81	0.93	1	1.31	1.174
mouse16	Unlearning	Test	0.81	0.75	0.75	1	1.43	1.43	1.06	1.25	1.18	0.81	1.06	1	1.87	0.93	1.25	2.31	0.87	1	1.25	1.18	1.1595
mouse1	No obsever	Session7	4.05	3.81	1.36	1.64	1.28	1.16	1.04	1.76	3	1.36	1.28	1.28	1.08	4.14	1.54	1.18	1.38	1.21	2.27	1.38	1.86
mouse2	No obsever	Session7	1.87	1.64	1.47	1.37	2.1	1.32	1.12	1.54	1.93	1.4	1.8	1.69	1.2	0.96	1.19	1.3	2.43	1.07	1.36	1.08	1.492
mouse3	No obsever	Session7	1.59	2.75	1.35	1.68	1.72	1.19	2	1.49	1.43	1.17	1.08	2.12	1.84	2.14	1.73	1.6	2.2	1.89	1.71	1.91	1.7295
mouse4	No obsever	Session7	0.92	1.49	1.12	1.14	1.23	1.68	1.33	1.13	1.29	1.04	1.18	1.4	1.36	1.57	0.85	1.35	1.25	1.28	1.25	1.28	1.257
mouse5	No obsever	Session7	1.93	2.02	1.3	0.99	1.08	1.22	1.37	0.91	0.96	0.88	1.04	0.95	1.21	1.07	1	1.07	1.22	1.39	1.26	1.39	1.213
mouse6	No obsever	Session7	1.12	1.04	0.91	1.25	1.05	1.48	1.36	1.52	1.2	1.17	1.24	1.39	1.26	1.33	1.22	1.4	1.33	1.32	1.26	1.36	1.2605
mouse7	No obsever	Session7	0.97	1.08	1.15	1.06	1.36	1.4	2.38	1.5	1.16	0.97	1.02	1.14	1.28	2.15	1.31	1.32	1.24	1.33	1.22	2.21	1.3625
mouse8	No obsever	Session7	3.19	4.64	3.09	2	1.74	1.68	1.46	1.65	1.88	1.43	1.33	1.25	1.51	1.62	2	1.81	2.33	1.1	1.57	1.52	1.94
mouse9	No obsever	Session7	1.89	1.56	1.12	1.05	0.82	0.85	0.86	1.64	1.12	0.78	0.75	1.08	1.88	1.56	1.15	1.16	1.12	1.18	1.28	1.65	1.225
mouse10	No obsever	Session7	2.1	1.31	1.65	1.24	1.24	1	0.84	1.25	1.18	1.27	1.36	1.45	1.32	1.36	1.56	2.1	1.89	1.78	1.68	1.75	1.4665
mouse11	No obsever	Session7	1.12	1.56	1.34	1.82	1.65	1.54	1.66	1.58	1.45	2.1	1.01	1.12	0.98	1.23	1.45	1.68	1.87	1.99	1.95	1.65	1.5375
mouse12	No obsever	Session7	1.3	1.21	1.05	0.98	0.5	1.69	1.99	1.78	1.78	1.78	1.58	1.48	1.59	1.69	1.74	1.74	1.58	1.23	1.01	1.01	1.4355
mouse13	No obsever	Session7	0.74	1.5	1.32	1.47	1.96	1.56	1.88	1.89	1.79	1.88	1.89	1.98	1.9	1.65	1.87	1.88	1.89	1.75	1.69	1.9	1.7195
mouse14	No obsever	Session7	2.64	1.82	1.75	1.86	1.82	1.56	1.38	1.45	1.49	1.36	0.98	1.12	1.25	1.58	1.66	1.69	1.78	1.45	1.58	1.6	1.591
mouse15	No obsever	Session7	1.12	1.03	0.9	1.59	2.12	2.15	1.12	1.58	1.45	1.42	1.3	1.3	1.32	1.25	1.25	1.35	1.1	1.12	1.02	1.9	1.3695
mouse16	No obsever	Session7	0.89	0.99	0.91	1.12	1.25	1.65	1.69	1.79	1.9	1.52	1.58	1.45	1.45	1.58	1.56	1.56	1.95	1.23	1.23	1.01	1.4155

## Sheet: ex1_FtoF
ID	Condition	Trial1	Trial2	Trial3	Trial4	Trial5	Trial6	Trial7	Trial8	Trial9	Trial10	Trial11	Trial12	Trial13	Trial14	Trial15	Trial16	Trial17	Trial18	Trial19	Trial20
mouse1	Learning	N	N	A	N	N	N	A	A	A	A	A	A	N	A	A	N	N	N	A	N
mouse2	Learning	F	N	A	A	N	F	F	F	A	A	N	A	F	N	F	N	A	A	F	N
mouse3	Learning	F	F	A	F	F	F	F	N	F	F	N	N	A	F	F	F	F	N	A	F
mouse4	Learning	N	N	F	F	F	A	N	A	F	A	N	N	A	N	N	N	F	N	N	F
mouse5	Learning	A	N	A	N	A	N	A	N	A	N	N	A	A	A	A	N	N	A	N	A
mouse6	Learning	F	A	F	N	A	N	A	N	N	N	N	N	N	A	N	F	F	N	N	F
mouse7	Learning	F	F	N	N	N	F	F	A	N	N	N	A	F	N	F	N	N	A	N	A
mouse8	Learning	N	F	F	A	A	A	N	N	N	F	N	N	N	A	N	N	F	N	F	A
mouse9	Learning	F	N	F	N	F	N	A	F	A	F	N	A	N	N	F	A	N	N	N	A
mouse10	Learning	A	F	N	A	A	A	N	N	F	N	N	F	A	A	N	A	A	N	N	A
mouse11	Learning	A	N	A	F	F	A	N	F	F	N	A	A	N	N	N	F	A	N	N	A
mouse12	Learning	F	N	N	F	N	A	F	F	A	N	F	N	N	N	A	A	A	F	N	F
mouse13	Learning	A	A	F	A	F	N	F	N	A	N	A	A	N	F	N	N	F	N	N	N
mouse14	Learning	A	A	N	F	F	N	A	N	N	F	N	N	A	F	A	F	N	N	A	F
mouse15	Learning	F	A	N	N	F	A	N	A	N	N	N	N	N	A	N	A	A	N	A	A
mouse16	Learning	N	A	F	N	N	N	N	F	F	A	N	A	N	A	N	F	N	A	N	N
mouse1	Unlearning	N	N	N	N	N	N	N	N	N	A	N	N	N	N	N	N	A	N	A	N
mouse2	Unlearning	A	A	A	N	N	N	N	A	N	N	N	N	N	N	N	N	F	N	N	N
mouse3	Unlearning	A	F	A	N	N	N	N	N	N	N	N	N	N	N	N	N	A	N	N	N
mouse4	Unlearning	A	N	N	A	A	N	A	A	N	N	N	N	F	N	N	N	N	N	N	F
mouse5	Unlearning	N	A	N	A	N	A	A	A	N	A	N	N	A	A	N	N	N	N	F	N
mouse6	Unlearning	N	N	N	N	N	A	N	F	N	F	N	N	N	A	N	N	N	N	N	N
mouse7	Unlearning	A	A	N	N	A	N	N	A	N	N	N	N	A	N	N	F	A	N	N	N
mouse8	Unlearning	A	N	A	N	N	N	F	N	N	N	A	A	A	N	N	A	A	N	A	N
mouse9	Unlearning	F	A	A	A	N	N	N	A	N	N	A	N	A	N	N	N	N	N	N	N
mouse10	Unlearning	A	A	N	A	F	A	A	N	A	F	F	A	N	F	N	A	A	N	N	N
mouse11	Unlearning	A	A	N	F	F	A	N	F	A	A	N	A	N	N	A	N	N	N	A	N
mouse12	Unlearning	N	N	F	N	A	N	A	N	N	N	N	N	A	N	N	A	F	N	A	N
mouse13	Unlearning	N	A	N	F	F	N	A	F	N	N	A	A	N	N	A	A	N	A	A	N
mouse14	Unlearning	N	A	N	N	A	A	N	N	F	N	A	N	A	N	N	A	N	A	A	N
mouse15	Unlearning	N	N	A	A	N	A	A	A	A	A	F	N	A	N	A	N	N	N	F	A
mouse16	Unlearning	N	N	N	N	A	F	N	N	A	N	F	N	A	A	A	A	N	N	N	N
F:Face to face
A:Ambiguous
N:Not paying attention

## Sheet: ex1_time of observer's position
ID	condition	time of the observer's position close to slit (sec.)	Total time of experiment	rate of the observer's position close to slit (%)
mouse1	Learning	270	487	0.554415
mouse2	Learning	230	558	0.412186
mouse3	Learning	408	597	0.683417
mouse4	Learning	426	678	0.628319
mouse5	Learning	368	526	0.69962
mouse6	Learning	266	587	0.453152
mouse7	Learning	410	529	0.775047
mouse8	Learning	297	522	0.568966
mouse9	Learning	254	429	0.592075
mouse10	Learning	215	537	0.400372
mouse11	Learning	207	427	0.484778
mouse12	Learning	263	416	0.632212
mouse13	Learning	282	412	0.684466
mouse14	Learning	281	412	0.682039
mouse15	Learning	266	515	0.516505
mouse16	Learning	242	459	0.527233
mouse1	Unlearning	211	578	0.365052
mouse2	Unlearning	310	502	0.61753
mouse3	Unlearning	168	704	0.238636
mouse4	Unlearning	236	623	0.378812
mouse5	Unlearning	256	618	0.414239
mouse6	Unlearning	277	607	0.456343
mouse7	Unlearning	190	598	0.317726
mouse8	Unlearning	254	538	0.472119
mouse9	Unlearning	235	433	0.542725
mouse10	Unlearning	242	409	0.591687
mouse11	Unlearning	353	640	0.551562
mouse12	Unlearning	197	465	0.423656
mouse13	Unlearning	239	453	0.527594
mouse14	Unlearning	323	493	0.655172
mouse15	Unlearning	233	437	0.533181
mouse16	Unlearning	320	486	0.658436

## Sheet: ex2_success reaching 
ID	Session	Trial1	Trial2	Trial3	Trial4	Trial5	Trial6	Trial7	Trial8	Trial9	Trial10	Trial11	Trial12	Trial13	Trial14	Trial15	Trial16	Trial17	Trial18	Trial19	Trial20	Total	Rate
ex2_mouse1	3																					0	0
ex2_mouse2	3																					0	0
ex2_mouse3	3																					0	0
ex2_mouse4	3																					0	0
ex2_mouse5	3										1											1	0.05
ex2_mouse6	3																					0	0
ex2_mouse7	3																					0	0
ex2_mouse8	3																					0	0
ex2_mouse11	3																					0	0
ex2_mouse12	3																					0	0
ex2_mouse13	3																					0	0
ex2_mouse14	3							1	1	1	1	1		1								6	0.3
ex2_mouse15	3				1	1	1	1	1	1		1										7	0.35
ex2_mouse16	3									1	1	1	1	1	1							6	0.3
ex2_mouse17	3		1	1	1	1	1	1		1			1	1	1				1		1	12	0.6
ex2_mouse18	3					1			1		1		1		1	1	1				1	8	0.4
ex2_mouse21	3				1	1	1	1	1													5	0.25
ex2_mouse22	3				1	1	1	1		1												5	0.25
ex2_mouse23	3				1	1			1	1	1		1	1		1		1	1			10	0.5
ex2_mouse24	3				1	1	1	1		1	1		1	1								8	0.4
ex2_mouse25	3				1	1	1	1		1	1	1	1									8	0.4
ex2_mouse26	3			1	1	1			1	1					1							6	0.3
ex2_mouse27	3		1	1			1		1					1	1			1			1	8	0.4
ex2_mouse28	3				1	1	1	1	1		1	1	1	1								9	0.45
ex2_mouse31	3																					0	0
ex2_mouse32	3																					0	0
ex2_mouse33	3					1		1	1													3	0.15
ex2_mouse34	3																					0	0
ex2_mouse35	3																					0	0
ex2_mouse36	3					1			1	1			1									4	0.2
ex2_mouse37	3																					0	0
ex2_mouse38	3																					0	0
ex2_mouse41	3			1	1	1																3	0.15
ex2_mouse42	3			1	1	1																3	0.15
ex2_mouse43	3		1	1	1			1		1		1		1								7	0.35
ex2_mouse44	3																					0	0
ex2_mouse45	3						1	1	1	1	1											5	0.25
ex2_mouse46	3					1	1															2	0.1
ex2_mouse47	3																					0	0
ex2_mouse48	3								1	1												2	0.1
ex2_mouse1	4																					0	0
ex2_mouse2	4																					0	0
ex2_mouse3	4															1						1	0.05
ex2_mouse4	4																					0	0
ex2_mouse5	4							1			1			1		1						4	0.2
ex2_mouse6	4				1	1	1			1	1		1			1	1	1	1			10	0.5
ex2_mouse7	4											1	1	1	1	1						5	0.25
ex2_mouse8	4																					0	0
ex2_mouse11	4																					0	0
ex2_mouse12	4																					0	0
ex2_mouse13	4			1	1				1													3	0.15
ex2_mouse14	4			1	1				1													3	0.15
ex2_mouse15	4				1		1	1	1	1		1	1				1		1	1	1	11	0.55
ex2_mouse16	4			1	1	1	1				1	1	1		1							8	0.4
ex2_mouse17	4		1	1	1	1	1	1					1	1	1	1	1			1	1	13	0.65
ex2_mouse18	4					1	1	1	1	1	1	1								1		8	0.4
ex2_mouse21	4				1	1	1	1	1	1				1	1	1	1	1	1		1	13	0.65
ex2_mouse22	4		1	1		1	1			1	1	1										7	0.35
ex2_mouse23	4		1		1	1	1	1	1	1	1	1		1			1	1	1		1	14	0.7
ex2_mouse24	4				1			1	1			1	1		1	1		1		1		9	0.45
ex2_mouse25	4		1	1	1	1	1	1	1	1	1	1	1	1	1		1	1		1		16	0.8
ex2_mouse26	4		1		1			1		1	1	1	1	1	1	1	1	1	1	1	1	15	0.75
ex2_mouse27	4			1						1			1	1		1	1	1	1	1	1	10	0.5
ex2_mouse28	4		1	1			1	1		1		1	1	1		1	1	1				11	0.55
ex2_mouse31	4		1	1	1		1	1	1	1	1	1	1									10	0.5
ex2_mouse32	4			1	1	1	1	1	1	1	1	1	1	1	1		1	1				14	0.7
ex2_mouse33	4			1		1	1			1	1	1		1								7	0.35
ex2_mouse34	4			1	1	1					1	1	1	1								7	0.35
ex2_mouse35	4		1	1		1			1	1	1											6	0.3
ex2_mouse36	4			1	1	1	1	1	1	1		1	1	1	1							11	0.55
ex2_mouse37	4																					0	0
ex2_mouse38	4						1															1	0.05
ex2_mouse41	4		1	1	1	1	1	1	1		1		1	1								10	0.5
ex2_mouse42	4		1	1	1		1	1	1	1		1		1	1	1	1		1			13	0.65
ex2_mouse43	4			1	1	1	1	1		1	1											7	0.35
ex2_mouse44	4				1						1	1	1	1	1	1						7	0.35
ex2_mouse45	4	1		1	1		1	1						1	1	1						8	0.4
ex2_mouse46	4	1		1	1	1	1	1														6	0.3
ex2_mouse47	4		1	1	1	1	1			1												6	0.3
ex2_mouse48	4			1	1			1	1	1		1										6	0.3
ex2_mouse1	5									1		1	1	1	1	1	1					7	0.35
ex2_mouse2	5									1				1	1	1						4	0.2
ex2_mouse3	5		1						1		1	1								1		5	0.25
ex2_mouse4	5							1														1	0.05
ex2_mouse5	5			1	1	1		1	1		1	1		1					1		1	10	0.5
ex2_mouse6	5		1	1			1								1		1	1	1	1	1	9	0.45
ex2_mouse7	5			1		1	1		1	1	1		1				1	1		1		10	0.5
ex2_mouse8	5													1								1	0.05
ex2_mouse11	5			1	1	1		1	1	1	1	1	1		1	1	1					12	0.6
ex2_mouse12	5			1		1		1	1		1	1	1					1		1	1	10	0.5
ex2_mouse13	5			1	1	1				1			1			1						6	0.3
ex2_mouse14	5		1	1				1	1	1			1			1		1		1		9	0.45
ex2_mouse15	5		1	1	1	1	1	1	1					1	1	1		1	1		1	13	0.65
ex2_mouse16	5				1		1	1							1	1				1	1	7	0.35
ex2_mouse17	5		1		1				1	1	1				1			1	1	1	1	10	0.5
ex2_mouse18	5				1			1			1		1	1	1	1	1	1	1		1	11	0.55
ex2_mouse21	5	1					1				1											3	0.15
ex2_mouse22	5	1	1	1	1	1	1	1		1	1	1		1	1	1						13	0.65
ex2_mouse23	5	1	1	1	1	1			1	1	1		1	1	1	1	1	1	1	1	1	17	0.85
ex2_mouse24	5	1		1	1				1		1		1	1	1	1					1	10	0.5
ex2_mouse25	5		1	1	1	1	1	1	1	1		1	1	1			1	1	1	1	1	16	0.8
ex2_mouse26	5	1		1		1		1	1	1		1		1			1				1	10	0.5
ex2_mouse27	5	1						1	1	1		1		1	1	1		1	1		1	11	0.55
ex2_mouse28	5		1			1		1	1	1	1	1			1	1			1		1	11	0.55
ex2_mouse31	5		1		1			1		1	1	1		1								7	0.35
ex2_mouse32	5	1		1	1	1	1	1		1		1	1	1	1			1	1	1	1	15	0.75
ex2_mouse33	5					1		1	1	1	1	1	1	1	1	1		1			1	12	0.6
ex2_mouse34	5		1					1				1	1		1	1	1	1	1	1	1	11	0.55
ex2_mouse35	5		1						1	1	1	1	1	1		1	1	1		1	1	12	0.6
ex2_mouse36	5		1	1	1	1		1	1	1	1	1			1	1	1	1	1			14	0.7
ex2_mouse37	5		1	1		1	1	1	1	1	1	1	1	1	1		1	1	1		1	16	0.8
ex2_mouse38	5		1	1		1	1	1	1		1	1	1			1	1					11	0.55
ex2_mouse41	5	1	1		1																	3	0.15
ex2_mouse42	5	1	1	1			1		1	1			1									7	0.35
ex2_mouse43	5	1	1	1	1	1	1	1	1				1	1	1							11	0.55
ex2_mouse44	5	1		1	1	1			1	1					1							7	0.35
ex2_mouse45	5	1		1		1	1	1		1	1	1	1			1		1	1			12	0.6
ex2_mouse46	5	1	1		1	1	1	1	1	1	1											9	0.45
ex2_mouse47	5							1														1	0.05
ex2_mouse48	5	1						1	1	1		1			1	1	1	1				9	0.45
ex2_mouse1	6		1		1	1	1	1	1	1	1	1		1	1		1	1	1	1	1	16	0.8
ex2_mouse2	6	1			1	1	1				1			1	1		1	1	1		1	11	0.55
ex2_mouse3	6		1		1	1		1		1	1	1		1	1							9	0.45
ex2_mouse4	6		1	1	1			1	1	1	1		1	1	1							10	0.5
ex2_mouse5	6		1		1	1	1	1	1	1		1		1	1	1	1	1	1	1	1	16	0.8
ex2_mouse6	6	1			1		1															3	0.15
ex2_mouse7	6		1				1	1	1	1		1	1	1				1	1			10	0.5
ex2_mouse8	6								1	1		1		1	1	1	1	1	1	1		10	0.5
ex2_mouse11	6						1	1	1			1		1				1	1	1		8	0.4
ex2_mouse12	6					1	1	1		1	1	1	1		1	1	1	1		1	1	13	0.65
ex2_mouse13	6			1	1			1								1	1			1		6	0.3
ex2_mouse14	6			1			1			1	1	1		1	1	1			1	1	1	11	0.55
ex2_mouse15	6	1	1	1	1	1		1	1	1		1	1	1		1			1	1	1	15	0.75
ex2_mouse16	6		1				1				1			1		1	1			1		7	0.35
ex2_mouse17	6		1	1		1	1	1	1					1	1				1		1	10	0.5
ex2_mouse18	6	1	1					1	1	1	1					1	1			1		9	0.45
ex2_mouse21	6	1		1			1	1	1	1		1		1			1	1			1	11	0.55
ex2_mouse22	6	1			1				1	1	1	1	1	1	1	1	1		1	1		13	0.65
ex2_mouse23	6		1	1		1		1	1		1	1					1		1		1	10	0.5
ex2_mouse24	6					1					1		1	1		1	1		1	1	1	9	0.45
ex2_mouse25	6	1		1	1			1		1	1	1	1	1	1	1	1	1	1	1	1	16	0.8
ex2_mouse26	6					1	1			1		1				1	1			1	1	8	0.4
ex2_mouse27	6		1		1	1		1	1			1			1			1	1	1	1	11	0.55
ex2_mouse28	6	1	1	1	1	1		1		1	1		1		1	1	1		1	1		14	0.7
ex2_mouse31	6		1		1		1	1				1										5	0.25
ex2_mouse32	6					1	1	1			1		1	1	1	1		1	1	1	1	12	0.6
ex2_mouse33	6			1			1	1	1	1		1					1		1			8	0.4
ex2_mouse34	6	1		1	1			1		1	1	1	1							1	1	10	0.5
ex2_mouse35	6	1		1	1	1	1	1		1	1			1		1	1		1	1	1	14	0.7
ex2_mouse36	6	1	1		1	1	1	1	1		1	1	1		1		1	1	1			14	0.7
ex2_mouse37	6							1			1	1			1		1	1	1		1	8	0.4
ex2_mouse38	6	1	1	1	1	1	1	1	1	1	1		1	1	1	1				1	1	16	0.8
ex2_mouse41	6	1						1	1	1												4	0.2
ex2_mouse42	6		1	1	1	1	1		1	1	1	1	1		1		1		1			13	0.65
ex2_mouse43	6	1		1	1	1	1	1			1	1			1		1	1	1	1		13	0.65
ex2_mouse44	6									1	1	1	1	1	1							6	0.3
ex2_mouse45	6	1			1		1					1	1		1			1	1	1	1	10	0.5
ex2_mouse46	6	1		1	1	1		1	1	1	1	1	1	1	1	1	1	1	1	1	1	18	0.9
ex2_mouse47	6	1	1		1	1	1	1		1	1	1	1	1	1	1	1			1	1	16	0.8
ex2_mouse48	6		1	1		1	1	1	1	1	1	1	1				1		1	1		13	0.65
ex2_mouse1	7	1	1					1	1	1	1		1	1	1	1	1	1		1	1	14	0.7
ex2_mouse2	7			1	1		1	1	1	1	1	1	1	1	1		1	1		1	1	15	0.75
ex2_mouse3	7		1		1	1	1	1	1			1		1	1	1	1			1	1	13	0.65
ex2_mouse4	7	1	1	1	1	1	1		1				1	1		1		1	1	1	1	14	0.7
ex2_mouse5	7	1	1	1	1	1	1	1	1		1		1	1	1		1	1		1	1	16	0.8
ex2_mouse6	7				1	1	1	1		1		1	1	1	1	1	1	1		1	1	14	0.7
ex2_mouse7	7		1	1	1	1		1	1	1	1	1	1	1	1	1			1	1	1	16	0.8
ex2_mouse8	7			1	1	1	1		1	1		1	1	1		1	1		1	1	1	14	0.7
ex2_mouse11	7	1	1	1		1	1	1	1						1		1	1	1	1	1	13	0.65
ex2_mouse12	7	1			1	1			1		1		1	1	1	1	1	1	1	1	1	14	0.7
ex2_mouse13	7	1	1		1			1	1	1		1	1		1	1			1	1	1	13	0.65
ex2_mouse14	7	1	1	1	1	1	1		1	1	1	1		1	1		1	1		1		15	0.75
ex2_mouse15	7	1	1	1		1	1			1	1	1			1	1	1	1		1	1	14	0.7
ex2_mouse16	7	1	1	1	1	1		1	1		1		1		1		1	1			1	13	0.65
ex2_mouse17	7		1		1		1		1	1	1	1	1	1	1	1	1	1		1	1	15	0.75
ex2_mouse18	7	1	1	1	1	1	1		1			1					1	1	1	1	1	13	0.65
ex2_mouse21	7		1	1	1	1		1	1	1		1				1	1		1	1	1	13	0.65
ex2_mouse22	7	1	1		1	1	1	1	1	1		1			1		1		1	1	1	14	0.7
ex2_mouse23	7	1	1	1		1		1		1	1	1	1	1	1	1				1	1	14	0.7
ex2_mouse24	7		1		1			1	1			1	1	1	1	1	1	1	1	1	1	14	0.7
ex2_mouse25	7	1	1	1	1	1		1	1	1	1	1	1		1		1	1		1	1	16	0.8
ex2_mouse26	7	1	1	1	1	1	1	1			1	1		1	1		1	1	1	1	1	16	0.8
ex2_mouse27	7		1	1	1	1			1	1			1	1	1	1		1	1	1	1	14	0.7
ex2_mouse28	7	1	1		1	1	1	1		1		1		1	1	1		1	1	1	1	15	0.75
ex2_mouse31	7	1	1				1	1		1		1	1		1	1		1	1	1	1	13	0.65
ex2_mouse32	7	1	1	1		1	1	1	1	1	1	1	1	1	1			1	1		1	16	0.8
ex2_mouse33	7	1			1	1			1	1		1		1	1		1	1	1	1	1	13	0.65
ex2_mouse34	7	1	1				1	1			1	1		1	1	1	1		1	1	1	13	0.65
ex2_mouse35	7	1		1	1	1	1	1	1		1	1		1		1			1	1	1	14	0.7
ex2_mouse36	7	1		1			1	1	1			1	1	1	1		1	1		1	1	13	0.65
ex2_mouse37	7	1		1	1	1			1	1		1			1	1	1	1		1	1	13	0.65
ex2_mouse38	7	1	1	1	1		1		1	1		1	1	1	1	1	1	1		1	1	16	0.8
ex2_mouse41	7	1	1		1		1	1	1	1		1				1	1	1	1	1	1	14	0.7
ex2_mouse42	7	1	1	1	1	1	1		1	1	1	1	1	1	1	1	1			1	1	17	0.85
ex2_mouse43	7	1	1		1	1	1	1	1				1			1		1	1	1	1	13	0.65
ex2_mouse44	7	1		1		1		1			1	1	1		1	1	1	1	1		1	13	0.65
ex2_mouse45	7					1	1	1		1	1		1	1	1	1	1	1	1	1	1	14	0.7
ex2_mouse46	7	1	1		1	1	1		1	1	1	1	1	1		1	1			1	1	15	0.75
ex2_mouse47	7	1	1	1	1	1	1	1	1	1				1	1			1	1	1	1	15	0.75
ex2_mouse48	7	1		1	1				1	1	1	1	1	1		1	1	1	1	1	1	15	0.75

## Sheet: ex2_spinning time
ID	Session	Trial1	Trial2	Trial3	Trial4	Trial5	Trial6	Trial7	Trial8	Trial9	Trial10	Trial11	Trial12	Trial13	Trial14	Trial15	Trial16	Trial17	Trial18	Trial19	Trial20	Average
ex2_mouse1	Session7	2.36	1.29	2.08	2.03	2.27	0.96	1.91	1.73	2.66	2.27	2.13	2.78	1.81	1.48	1.34	1.63	1.36	2.36	2.19	2.41	1.9525
ex2_mouse2	Session7	2.47	2.69	2.26	2.09	1.86	1.09	2.31	2.21	2.18	2.33	1.78	2	1.7	2.06	1.55	1.4	1.02	1.3	3.41	1.06	1.9385
ex2_mouse3	Session7	2.64	2.77	2.93	2.43	6.02	4.32	4.12	2.7	2.32	1.48	1.65	1.78	2.38	2.58	2.11	2.72	1.89	1.55	1.3	1.87	2.578
ex2_mouse4	Session7	1.86	2.21	2.16	2.22	2	1.34	1.74	2.02	2.09	1.86	1.96	2.35	2.28	2.29	2.3	2.05	1.64	1.92	1.45	2.07	1.9905
ex2_mouse5	Session7	1.09	0.83	0.81	0.85	1.32	1.43	1.44	1.2	1.51	1.24	1.16	1.21	1.14	1.96	1.26	1.04	1.07	1.99	1.33	1.2	1.254
ex2_mouse6	Session7	2.05	1.79	2.1	2.1	1.62	1.7	2.26	2.52	1.61	1.35	1.38	1.31	2.6	2.88	2.7	2.8	2.15	2.48	1.86	1.5	2.038
ex2_mouse7	Session7	2.9	1.98	2.65	1.75	1.97	1.43	1.12	2.42	2.13	1.97	1.23	2.77	1.67	1.75	1.41	1.95	3.44	1.55	1.98	2.56	2.0315
ex2_mouse8	Session7	3.51	4.02	5.45	2.68	2.16	2.58	3.88	3.4	1.32	1.6	2.68	1.29	2.54	2.11	1..74	3.31	1.16	1.24	1.22	1.56	2.51105
ex2_mouse11	Session7	2.06	1.09	1.33	1.43	1.92	1.46	1.34	1.5	1.81	1.46	0.94	1.28	1.73	1.43	1.08	1.23	5.67	1.31	1.83	1.85	1.6875
ex2_mouse12	Session7	1.28	3.41	1.56	1.99	1.28	2.33	1.38	1.7	2	1.61	1.65	1.24	1.26	1.51	1.59	1.81	1.46	1.86	1.64	1.16	1.686
ex2_mouse13	Session7	2.33	3.07	2.28	2.74	2.4	2.41	2.83	2.27	1.89	2.48	2.02	1.71	2.12	1.91	1.98	2.25	1.92	1.72	1.65	1.53	2.1755
ex2_mouse14	Session7	1.58	1.16	1.35	3.18	1.45	2.51	3.56	2.36	1.52	2.08	2.93	2.13	1.25	1.57	0.99	1.31	1.62	0.92	1	2.2	1.8335
ex2_mouse15	Session7	1.05	1.36	1.94	1.19	2.08	1.19	1.52	1.14	1.44	1.34	1.5	2.01	1.86	1.52	2.09	1.79	1.14	1.24	1.06	0.95	1.4705
ex2_mouse16	Session7	1.28	1.19	1.08	1.77	1.15	1.13	0.9	1.01	1.67	1.19	1.33	1	1.45	1.29	1.14	0.83	1.16	1.24	2.21	1.08	1.255
ex2_mouse17	Session7	0.94	0.99	1.46	1.27	0.95	1.9	3.19	3.13	2.16	1.14	1.11	1.12	1.17	1.2	1.43	1.96	2.9	2.94	2.17	1.59	1.736
ex2_mouse18	Session7	1.47	1.56	2.3	1.9	2.3	1.56	2.12	1.19	1.85	1.9	1.6	2.15	1.94	1.72	0.97	1.52	1.85	1.23	1.55	1.41	1.7045
ex2_mouse21	Session7	2.25	2.63	2.08	2.88	1.99	2.53	1.75	1.27	1.58	3.33	1.43	1.96	1.52	1.58	1.38	2.36	1.68	1.44	1.85	1.95	1.972
ex2_mouse22	Session7	2.63	0.98	0.98	1.14	1.3	2.3	2.62	1.99	1.58	1.78	1.47	1.24	0.88	1.73	1.29	1.33	1.22	1.96	1	1.76	1.559
ex2_mouse23	Session7	0.75	0.75	0.8	0.99	0.93	0.95	2.23	0.99	1.04	1.11	1.6	1.17	1.16	2.45	1.31	1.03	1.58	1.11	1.35	1.66	1.248
ex2_mouse24	Session7	1.32	1.08	1.28	1.01	1.06	1.1	0.96	1.67	1.97	0.99	1.08	1.1	1.26	1.18	1.36	1.89	1.34	1.63	1.2	1.15	1.2815
ex2_mouse25	Session7	0.82	1	1.26	1.16	3.69	4.8	2.8	3.91	1.79	2.89	1.58	1.4	1.52	2.51	1.6	1.44	1.64	1.51	1.52	1.47	2.0155
ex2_mouse26	Session7	0.96	1.16	0.91	0.95	1.17	1.14	1.02	1.16	1.56	2.03	2.12	2.2	1.68	1.03	1.24	1.17	1	3.4	1.82	1.56	1.464
ex2_mouse27	Session7	1.26	1.35	1.68	2.1	1.94	1.74	2.82	2.09	1.32	1.11	4.13	2.44	1.02	1.28	1.37	1.02	1.42	2.59	1.87	2.51	1.853
ex2_mouse28	Session7	1.12	0.81	0.91	2.26	1.53	1.29	1.88	1.16	3.31	1	0.98	1.2	1.2	1.01	1.16	1.18	1.21	1.04	2.03	0.92	1.36
ex2_mouse31	Session7	1.27	1.78	1.2	1.24	1.19	1.28	4.54	1.61	1.79	1.94	1.3	1.51	2.09	1.03	1.89	1.93	1.25	1.27	1.3	1.24	1.6325
ex2_mouse32	Session7	2.48	1.31	1.31	2.33	2.4	1.16	1.59	1.01	1.94	1.08	1.6	1.08	1.66	1.99	1.36	1.2	1.28	1.48	1.34	1.24	1.542
ex2_mouse33	Session7	1.66	0.89	1.28	1.14	1.1	1.31	1.36	0.99	1.19	1.11	0.9	1.49	1.19	1.94	1.66	1.44	1.69	1.43	1.2	1.43	1.32
ex2_mouse34	Session7	2.22	1.65	1.64	2.27	1.64	1.74	1.93	2.22	1.77	1.63	1.78	3.16	3.31	1.59	3.08	1.52	1.78	1.65	1.64	1.52	1.987
ex2_mouse35	Session7	3.03	1.72	1.44	1.14	1.07	1.04	1.67	1.13	1.17	1.07	1.08	1.06	1.01	1.35	1.3	1.46	0.92	1	1.24	2.09	1.3495
ex2_mouse36	Session7	0.97	1.02	0.78	0.96	0.97	1.45	1.21	1.57	1.21	1.34	1.36	1.16	1.16	1.25	1.53	1.04	1.04	1.06	1.42	1.49	1.1995
ex2_mouse37	Session7	2.4	2.2	2.27	1.36	1.44	1.32	1.87	1.42	1.19	0.96	1	1.48	1.25	1.18	1.67	1.8	1.4	1.67	1.36	0.99	1.5115
ex2_mouse38	Session7	1.4	1.79	1.11	2.42	1.41	2.48	1.07	0.97	1.18	1.16	1.21	0.96	1.36	1.12	1.01	0.96	1.07	1.45	1.17	1.24	1.327
ex2_mouse41	Session7	2.99	1.47	1.03	0.96	1.26	1.89	1.37	1.1	1.21	1.16	1.25	1.36	2.53	1.13	1.17	1.04	1.21	1.47	1.89	1.44	1.4465
ex2_mouse42	Session7	1.45	1.52	1	1.35	1.1	1.97	1.05	1.56	1.28	1.08	1.3	1.25	1.54	1.27	1.36	1.08	1.58	0.99	0.97	1.49	1.3095
ex2_mouse43	Session7	1.33	1.15	2.35	1.65	1.39	1.11	1.4	0.95	1.04	1.22	1.28	1.09	1.44	1.49	1.19	1.23	1.36	1.43	1.15	1.51	1.338
ex2_mouse44	Session7	0.86	0.91	0.81	0.92	0.96	1.76	1.7	1.19	1.07	1.33	1.23	1.43	1.13	1.03	1.09	1.16	1.28	1.33	1.61	1.15	1.1975
ex2_mouse45	Session7	0.97	0.91	0.94	1.01	1.07	1.28	1.23	1.16	1.61	1.73	1.27	1.29	1.57	1.63	1.24	1.52	1.2	1.46	1.68	1.43	1.31
ex2_mouse46	Session7	1.4	1.32	1.08	1.16	1.05	1.31	1.06	1.24	1.05	1.42	1.36	1.29	1.32	1.59	1.7	3.13	1.12	1.22	1.22	1.29	1.3665
ex2_mouse47	Session7	1.22	0.85	1.44	1.36	1.04	1.28	1.24	1.46	1.3	1.51	1.08	1.21	0.89	1.03	1.35	0.92	0.88	1.02	1.54	1.4	1.201
ex2_mouse48	Session7	0.91	1.2	0.97	0.99	1.11	1.3	1.36	1.9	1.2	1.02	1.2	1.28	1.32	0.98	2.41	1.21	1.73	1.67	1.16	1.46	1.319
ex2_mouse7	Test	0.92	1.61	0.95	1.07	1.12	1.18	1	1.27	1.16	1.46	1.13	1.02	1.05	1.23	0.88	0.72	0.96	1.17	0.88	1.4	1.109
ex2_mouse8	Test	1.11	0.81	0.76	0.75	1.96	1.07	1.52	0.88	1.18	1.54	1.28	1.12	0.93	1.04	0.88	1.23	1.09	1.46	1.04	1.1	1.1375
ex2_mouse17	Test	1.28	2.71	1.45	1.85	1.16	1.67	1.4	0.92	1.22	1.4	0.93	1.09	0.84	1.2	1.01	1.39	1.26	1.25	0.97	1.26	1.313
ex2_mouse18	Test	1.04	0.97	1.76	1.69	1.66	1.22	0.84	1.14	0.84	0.92	1.43	1.96	1.98	2.59	2.21	1.09	1.31	1.59	1.16	0.96	1.418
ex2_mouse27	Test	1.08	1.03	1.12	0.87	0.95	0.92	1.67	1.53	1.31	0.9	1.04	0.85	1.27	0.79	0.99	0.94	0.96	0.79	0.83	1.08	1.046
ex2_mouse28	Test	0.95	0.8	0.66	1.38	1.07	1.44	0.98	1.18	0.94	0.97	0.84	1.24	0.96	1.33	0.82	1.12	0.92	0.84	0.92	0.96	1.016
ex2_mouse37	Test	1.05	1.39	1.3	1.11	1.46	1.14	1.22	1.23	1.04	1.14	1.31	1.38	1.54	1.15	1.27	1.32	1	1.12	1.04	1.03	1.212
ex2_mouse38	Test	1.24	1.47	0.95	0.97	1.8	1.18	0.82	0.88	0.75	1.2	0.96	1.19	0.8	0.77	0.86	1.05	0.99	0.92	0.89	0.83	1.026
ex2_mouse47	Test	0.75	0.88	1.55	1.27	1.14	1.16	1.08	1.11	1.36	0.96	0.75	1.36	0.91	0.92	1.14	1.34	1.23	0.99	0.84	1.07	1.0905
ex2_mouse48	Test	0.93	1.02	0.9	1.19	1.02	1.42	1.57	1.41	1.27	1.66	1.6	1.44	1.15	1.19	1.07	1.46	1.07	1.35	1.21	1.6	1.2765

## Sheet: ex2_FtoF
ID	Trial1	Trial2	Trial3	Trial4	Trial5	Trial6	Trial7	Trial8	Trial9	Trial10	Trial11	Trial12	Trial13	Trial14	Trial15	Trial16	Trial17	Trial18	Trial19	Trial20
ex2_mouse1	F	N	A	A	N	F	N	A	A	A	F	F	F	F	N	F	A	F	N	F
ex2_mouse2	N	N	N	F	F	F	F	A	A	N	N	A	A	F	F	N	F	F	F	A
ex2_mouse11	A	A	F	F	F	F	F	N	N	N	F	A	N	F	N	A	A	N	F	N
ex2_mouse12	A	A	N	N	A	F	F	N	A	F	F	F	F	F	A	N	N	A	F	F
ex2_mouse21	A	F	A	A	N	F	N	F	F	F	N	A	N	F	N	A	N	F	F	N
ex2_mouse22	N	A	N	F	F	N	N	F	A	A	F	F	F	F	A	A	F	F	A	N
ex2_mouse31	A	N	F	F	N	A	A	F	A	F	F	N	F	N	F	F	A	F	A	N
ex2_mouse32	A	F	N	A	F	F	F	F	N	A	N	N	N	A	A	A	F	A	N	N
ex2_mouse41	N	F	N	N	F	N	A	N	A	A	N	F	A	N	F	A	A	F	A	N
ex2_mouse42	A	N	F	N	F	F	A	N	A	F	F	F	A	F	N	A	A	N	F	A
F:Face to face
A:Ambiguous
N:Not paying attention

## Sheet: ex2_time of observer's posi 
ID	condition	time of the observer's position close to slit (sec.)	Total time of experiment	rate of the observer's position close to slit (%)
ex2_mouse1	Learning	257	401	0.640898
ex2_mouse2	Learning	323	650	0.496923
ex2_mouse3	Unlearning	238	603	0.394693
ex2_mouse4	Unlearning	357	603	0.59204
ex2_mouse5	Empty	310	603	0.514096
ex2_mouse6	Empty	312	603	0.517413
ex2_mouse11	Learning	355	605	0.586777
ex2_mouse12	Learning	550	697	0.789096
ex2_mouse13	Unlearning	320	603	0.53068
ex2_mouse14	Unlearning	231	603	0.383085
ex2_mouse15	Empty	308	603	0.510779
ex2_mouse16	Empty	311	603	0.515755
ex2_mouse21	Learning	381	519	0.734104
ex2_mouse22	Learning	333	524	0.635496
ex2_mouse23	Unlearning	278	603	0.461028
ex2_mouse24	Unlearning	315	603	0.522388
ex2_mouse25	Empty	311	603	0.515755
ex2_mouse26	Empty	268	603	0.444444
ex2_mouse31	Learning	371	536	0.692164
ex2_mouse32	Learning	307	557	0.551167
ex2_mouse33	Unlearning	314	603	0.52073
ex2_mouse34	Unlearning	284	603	0.470978
ex2_mouse35	Empty	291	603	0.482587
ex2_mouse36	Empty	258	603	0.427861
ex2_mouse41	Learning	293	543	0.539595
ex2_mouse42	Learning	384	553	0.694394
ex2_mouse43	Unlearning	343	603	0.568823
ex2_mouse44	Unlearning	344	603	0.570481
ex2_mouse45	Empty	325	603	0.538972
ex2_mouse46	Empty	263	603	0.436153
